# Supplementary material for: Independent factors associate with hospital mortality in patients with acute exacerbation of chronic obstructive pulmonary disease requiring intensive care unit admission: Focusing on the eosinophil-to-neutrophil ratio
Source: PLoS One. 2019 Jul 10;14(7):e0218932. doi: 10.1371/journal.pone.0218932 (PMC6619993; doi:10.1371/journal.pone.0218932)
Supplement: S1 Dataset — (XLSX) [file pone.0218932.s001.xlsx]

## Sheet: 工作表1
Pt	Mortality	sex	Age	BMI	smoking	WBC_ER	Neu_ER	Eso_ER	WBC_2	Eso_2	Neu_2	WBC_7	Eso_7	Neu_7	WBC_14	Eso_14	Neu_14	PH_post	APACHII	Alb	CRP	PH_ER	PO2	PCO2	HCO3	NTproBNP	APACH II	OPD steroid	LOS	FEV1	FEV1pre	FVC	FVCpre	FEV1FVC	steroid	Bedridden	Com_total	MV	BiPAP	Pneumonia	CCI
1	1	1	86	28.76	1	9600	88.4	0.1	9600	0.1	88.4	6700	0	87	8700	0.1	86.5	7.28	22	2.9	1.22	7.24	114	56	24	35000	22	0	26	0.66	40	2.13	88	31	0	1	1	1	0	0	5
2	0	1	53	23.67	1	6000	74.2	1.9	6000	1.9	74.2	8700	0	94.3				7.39	6	2.8	0.09	7.3	89.7	75.9	36.2	3670	6	0	9	0.39	13	44	1.7	44	0	0	0	0	1	0	2
3	0	1	71	31.68		13700	89.2	0	13700	0	89.2	9700	0	87.6					16		13.21	7.28	55.8	53.3	24.3		16	0	8	1.39	59	2.08	65	66	0	0	0	0	1	0	6
5	0	1	84	27.55	0	18200	83	0	18200	0	83	19100	0.3	90.6				7.4	13	3.4	5.01	7.46	127.4	26.1	17.9		13		11	1.31	70.2	2.46	96.9	53		0	0	0	1	0	1
6	0	1	84	14.83	1	11900	89.8	0	11900	0	89.8	7900	0.2	76.6	6400	0.6	85		11	2.8	4.37	7.46	95	50	35.6		11	0	21	1.91	88	3.5	106	54	0	1	0	0	1	1	1
9	0	1	80	22.39	1	8100	73.8	2.4	8100	2.4	73.8	8900	0	92.4	12700	0	79	7.32	15	3	3.2	7.33	48.4	67.6	35	441.4	15	0	18	0.59	25	1.74	52	34	0	1	0	0	1	0	2
11	1	1	84	14.47	1	13100	92.1	0	13100	0	92.1	6500	0.6	83	5200	0	87.9		14	2.7	12.41	7.35	108.1	63.2	33.9		14	0	17	1.91	88	3.5	106	54	0	1	1	0	1	1	4
14	0	1	83	20.75	1	11000	72.7	3	11000	3	72.7	14300	0	86.8	16200	0.4	89.8	7.36	13	3.2	0.86	7.33	16.4	67.6	35.2	513.2	13	0	14	0.64	26	1.23	34	52	0		0	0	1	0	1
15	0	1	84	17.27	1	27900	76	0	19600	0.1	95.8	10300	0	96.7	13100	0.2	95.5	7.55	21	1.8	11.97	7.56	63.2	42.6	37.1	2938	21	0	28	0.77	36	1.74	56	44	0	1	0	0	1	1	6
16	0	1	86	23.21	1	11900	93.9	0	6800	0	86.9	8510	0	79.4	3800	0.3	66.6	7.24	17	3	0.03	7.14	131.9	97.6	32.8	192	17	1	17	1.96	94	2.82	90	69	1	0	0	0	1	0	3
17	0	1	86	19.14	1	13100	87.3	0.4	13100	0.4	87.3	14800	0.9	83.5	17100	1.7	84.6	7.45	9	2.6	12.69	7.38	85.1	64.7	37.3	1738	9	0	20	0.73	42	1.24	46	59	0	1	0	0	1	1	2
20	0	1	87	22.07	1	10400	96.7	0.3	10400	0.3	96.7	15400	0.8	88.1	10900	2.1	86.2	7.48	17	2.6	9.51	7.44	72	32	21.7	1730	17	0	17	1.18	53	2.83	82	42	0	0	0	1	0	0	4
21	0	1	85	21.7	1	6600	95.1	0	6600	0	95.1	7000	4.4	78.4	6800	3.8	71.1	7.4	18	3	4.55	7.04	83	121.7	31.1	60980	18	0	51	0.7	35	1.7	56	41	0		1	1	1	1	6
22	0	1	66	24.02	1	11400	84	0	11400	0	84	13000	0	91.2	8600	0.5	83	7.48	11	3	0.31	7.36	67.9	72.1	39.7	1295	11	1	28	0.76	33	1.31	41	58	1		0	0	1	0	3
29	0	1	81	18.61	0	9600	85.2	0	9600	0	85.2	8100	0	86.5	10600	0	84		23	3.7	0.5	7.56	69.9	29.4	28		23	0	54	1	45	1.77	54	56	0	0	1	1	0	0	3
30	0	1	86	21	1	11000	59.7	1.4	11000	1.4	59.7	19100	0	93.5	14300	3.2	67.2	7.34	17	3.4	1.87	7.43	241.8	47.7	31.2	5902	17	0	114	0.45	27	0.97	37	47	0	0	1	0	1	0	5
31	1	1	92	17.69	1	19900	81.3	0.4	19900	0.4	81.3	10700	0.6	88.8	12800	1.2	70.8	7.47	20	2.3	27.36	7.33	316	50.9	26.5		20	0	43	0.99	57	1.86	71	53	0	0	1	1	0	0	3
35	1	0	80	14.15	1	21200	75	0	21100	0	75	15100	0	81	24800	0	94.9		14	2.4	0.48	7.33	107.2	33.7	17.3	412.3	14	0	19	0.55	38	1.76	90	31	0	1	1	0	1	0	2
37	0	1	84	25.76	1	12000	86.7	0.5	12000	0.5	86.7	7900	0	91.4	11500	0	93.1	7.39	11	4	4.83	7.35	107.6	71.1	34.4	1218	11	0	36	0.68	29	1.88	53	36	0	0	0	0	1	1	2
40	0	0	84	20.48	0	19000	90.8	0.1	15000	0.2	85.8	10800	0.8	81.8	4600	1.9	63.1		13	3.4	21.91	7.44	158.8	43.9	29.1	5073	13	0	14	0.84	52	1.26	59	66	0	0	0	0	0	1	3
41	0	1	92	19.76	0	10200	83.8	1.8	10200	1.8	83.8	6800	3.7	76.2	8200	4	74.3		23	2.5	4.55	7.56	111.9	41.01	35.5	891.2	23	0	160	0.82	47	1.51	54	54	0	1	1	1	0	1	4
42	0	0	73	23.29	1	19000	82.6	0.2	19000	0.2	82.6	17100	0.4	80.7	27300	0.4	88.5	7.28	23	4.5	21.05	7.16	127.3	229.7	44.4	897	23	0	10	0.56	29	1.33	53	42	0	0	0	0	1	1	3
43	0	1	75	16.35	1	20900	42.2	3.1	20900	3.1	42.2	10500	0	87.2	10600	2.2	76.7	7.28	28	3.2	0.13	7.24	57.6	61.6	25.6	146.4	28	0	15	0.64	29	1.97	65	32	0	1	0	1	0	0	1
44	1	1	94	20.62	1	3000	72.6	0.1	5700	0.8	83.5	8000	0.2	70.9				7.26	36	2.8	14.63	7.21	48.1	77.2	30	1218	36	0	7	0.87	41	1.33	39	65	0	1	1	0	1	1	4
47	0	1	84	18.74	1	4500	57.5	5.2	5900	6.3	60.8	5800	8.8	52.2				7.41	12	3.7	0.13					211	12	0	18	0.45	38	1.18	59	40	0	0	0	0	1	0	4
54	0	1	64	20	1	11100	77.8	0	11100	0	77.8	8800	0	89.1	9100	1.6	69.6	7.41	11	3	0.76					936.1	11	0	19	1.24	48	3.02	87	40	0	0	0	1	0	0	5
58	0	1	97	18.27	0	21500	72.4	2.6	21500	2.6	72.4	14600	0	81.3	17100	0	88.7	7.28	32	2.9	1.07	7.26	165.8	48.6	23	12865	32	0	37	1.06	65	2.42	87	44	0	1	1	0	1	1	4
60	0	1	88	22.95	0	9200	84.3	0	6100	0.4	71.1	10700	0.7	72.8	11400	0.1	79.7	7.34	7	3.6	3.49	7.24	123	99.4	41.8	1009	7	0	50	0.95	41.4	1.85	59.4	51	0	0	1	1	0	0	2
66	0	1	59	17.51	1	7900	84.7	1.4	7900	1.4	84.7	13100	0	91.3	15900	2	83.5	7.29	21	4	0.45	7.35	53.1	60.5	33		21	1	22	0.65	27	1.97	65	33	1	0	1	0	1	0	6
67	0	1	65	23.29	1	11200	67.6	7.7	11200	7.7	67.6	10500	0.5	67.6					10	4.2	1.03	7.34	158	53	28.5	52.8	10	0	5	1.83	62	3.2	80	57	0	0	0	0	0	0	1
68	0	1	86	25.12	1	8400	81.3	0.8	8400	0.8	81.3	10900	0	90.9				7.5	13	3.9	8.22	7.48	95.2	28.2	20.5	6068	13	0	9	1.39	84	3.32	128	42	0	0	0	0	0	0	2
69	0	1	78	21.56	1	4400	86.6	0.5	4400	0.5	86.6	5400	0.5	74.7	9000	0.5	65.4	7.58	16	2.3	33.01	7.44	91.4	47.6	32.9	1023	16	1	33	1.15	54	3.37	110	34	1	1	1	1	0	1	5
70	1	1	87	25.63	1	6800	83.7	0.4	6800	0.4	83.7	12100	0	93.4	19700	0.3	92.9	7.4	19	2.9	16.43	7.43	67.6	43.1	27.8	2414	19	0	24	1.22	66	1.88	65	65	0	0	0	0	1	1	8
71	0	1	80	14.69	0	10900	73.1	1.7	10900	1.7	73.1	9100	0.1	93.1	13400	0.3	83.6	7.48	12	3.4	4.98	7.48	74.7	34.2	24.7	112.6	12	1	10	0.92	52	2.36	93	39	1	0	0	0	0	0	2
73	0	1	85	33.89	1	10200	60.5	15.8	10200	15.8	60.5	9900	0.1	83.4	13800	2.3	80.1	7.33	15	3.4	1.44	7.34	48	57	31	1541	15	0	18	1.43	83	2.59	98	55	0	0	0		1	0	1
74	0	1	86	17.59	1	15100	88.8	0.3	15100	0.3	88.8	9300	0	86.8	19500	0.9	85.7		11	3.5	4.58	7.34	65.7	51.1	27	979.9	11	0	22	0.55	26	1.64	51	33	0	0	0	0	1	0	3
75	0	1	84	25.44	1	11400	90.7	0	11400	0.4	87.3	11000	1.2	72.3	7000	2.4	69.3	7.41	15	3.4	4.87	7.37	35	66	38.5		15	0	39	0.68	29	1.88	53	36	0	1	1	0	1	0	2
82	0	1	93	17.96	1	46500	7	0	20900	1	15	14700	0.8	30.2	15000	0.8	19.9	7.47	19	2	29.3	7.46	152.7	26.3	20.9	7520	19	0	69	1.23	60	3.05	97	40	0	0	1	0	1	1	3
85	0	1	93	16.02	1	19800	85	0	19800	0	85	7900	1.4	84.9	6900	5.4	75.2	7.49	25	2.5	8.5	7.4	51.3	45.9	27.9		25	0	60	1.12	56	1.79	59	63	0	1	1	1	0	1	5
86	1	1	83	22.64	1	9700	86.4	0.2	9800	0.7	87.6	8000	2.6	80.1	10700	0.6	81.4	7.38	23	3.1	11.47	7.43	94	25	16.6	22265	23	0	54	2.24	85	3.45	90	64	0	0	1	1	0	1	3
88	0	1	95	16.73	1	12200	86.3	0.1	11600	1.3	82.3	7200	0.1	71.9	9600	1.6	71.7	7.32	12	3.4	24.31	7.38	147	50	29	496.4	12	0	25	0.94	60	1.55	58	61	0	0	0	0	1	1	3
92	0	1	55	22.07	1	19100	76.9	1.9	19100	1.9	76.9								8	3.8	9.3	7.44	120.8	29.5	19.8		8	1	6	1.87	66	2.8	77	67	1	0	0	0	1	1	1
94	0	1	75	17.2	0	7900	78.4	3.8	7900	3.8	78.4	6600	0	89.3	9100	0.1	90.2	7.44	12	3.6	6.29	7.38	71.5	49.6	28.5	154.2	12	1	11	0.35	20	0.71	31	50	1	1	0	0	1	0	2
95	1	1	91	18.92	1	10730	79.3	1.4	10730	1.4	79.3	16500	0	91.4	14700	0	94.2	7.29	28	3.7	0.46	7.28	95.9	75.6	34.4	369.3	28	0	9	0.45	23	1.1	35	41	0	0	1	1	0	1	2
96	0	1	84	26.51	1	6100	77.8	0.9	6100	0.9	77.8	4200	0	83.4	7400	1.8	69.7	7.43	16	3.8	1.9	7.32	34.6	95.4	47.7	1919	16	0	39	0.68	29	1.88	53	36	0	0	1	0	1	0	2
97	0	1	88	21.11	1	23000	86.8	0	23000	0	86.8	9300	0	83	10400	1.6	75.6	7.35	25	3.2	15.66	7.46	50.7	39.1	27		25	0	21	1.54	69	2.54	79	61	0	1	0	0	1	1	6
98	1	1	95	19.17	1	6400	85.4	0.2	6400	0.2	85.4	6800	1	79.6	8800	0.8	84.5	7.41	15	2.8	7.59	7.39	174.4	117.3	64	6159	15	0	33	1.9	110	3.22	115	59	0	0	1	0	1	1	4
99	0	1	79	19.22	1	27200	91.4	0.1	27200	0.1	91.4	10700	0	86.9	9300	0.5	85.7	7.25	12	2.7	20.76	7.44	66.8	37.9	24.9		12	1	87	0.51	26	1.14	39	45	1	0	1	1	0	1	5
102	0	1	85	27.43	1	6200	64.8	1.8	6200	1.8	64.8	10000	0.3	74.2	7400	0.2	73.3	7.41	17	3.4	0.92	7.32	90.3	61.4	31	7884	17	0	42	0.48	26	0.8	28	60	0	0	1	0	1	1	2
103	1	1	87	19.95	1	12600	95.1	0	14600	0	92.3	22000	0	94.5	8800	1.1	96.2	7.5	14	3.4	4.06	7.37	73.7	37.9	21.3	53430	14	1	14	1.18	61	3.32	88	51	1	0	1	0	1	0	5
104	0	0	80	24.88	1	9600	74.1	12.8	9600	12.8	74.1	9900	0.1	87.5	8600	24.1	60.8	7.42	15	4	0.84	7.36	108.8	64	35.1	117	15	0	21	0.58	35	0.83	37	70	0	1	1	0	1	0	7
105	0	1	64	14.12	1	9100	66.5	0.9	9100	0.9	66.5	17300	0	86.8	12900	0	84.6	7.33	10	3.8	1.1	7.42	88.5	43.5	27.6	76.8	10	0	27	0.72	31	2.27	77	32	0	1	0	0	1	0	1
106	0	1	79	16.53	1	9300	88.6	0.4	9300	0.4	88.6								6	3.4	2.16	7.45	54.7	32.5	22	214	6	0		0.77	37	1.7	55	45	0	0	0	0	0	1	2
107	0	1	78	22.33	1	21000	86	0	14600	0.1	96	15500	0.1	87.1	14000	1.9	78.3	7.44	26	3.1	44.49	7.27	337.3	35	15.7		26	0	80	1.15	54	3.37	110	34	0	1	1	1	0	1	6
108	0	1	74	21.57	1	11100	83.7	0	11100	0.4	83.7	12900	0	96.7	15700	0	95.4		17	4.3	5.17	7.35	50.3	53.8	27.4	158	17	1	147	0.52	26	1.78	62	29	1	1	1	1	0	1	2
109	0	1	66	25.4	1	26720	93.6	0	26720	0	93.6	5100	0	94	12700	0.4	97.8	7.35	16	3.5	0.94	7.45	71.5	30.4	20.6	4460	16	1	43	1.5	57	2.11	59	71	1	0	1	1	0	1	5
110	0	0	78	23.2	0	12100	78.6	0	12100	0	78.6	9100	0.1	83.4	9200	1.4	78.5	7.32	16	4	7.67	7.37	68.5	58.8	33.2	347.2	16	1	19	0.59	39	0.95	50.7	62	1	0	0	1	0	0	4
112	0	1	86	17.73	1	10100	84.9	0.7	10100	0.7	84.9	21000	0.1	89.9	18980	1.5	77.5	7.11	22	4	8.05	7.33	115.5	59.3	30.3	755.8	22	0	32	0.55	26	1.64	51	33	0	0	1	0	1	0	2
113	0	1	71	33.37	0	12600	86	0.1	12600	0.1	86	19500	0.3	84.9	15600	1.4	75.1	7.42	17	3.5	2.71	7.23	136	78.7	32.1	468.8	17	0	15	1.39	59	2.08	65	66	0	0	1	1	1	1	8
115	0	1	72	17.48	1	14900	94.6	0.1	14900	0.1	94.6	17100	0.2	92.2	17000	0.7	88.8	7.32	9	3.3	5.06	7.26	248.8	120	52.2		9	1	20	0.44	18	1.68	51	25	1	0	0	0	1	1	0
116	1	1	88	13.67	1	7100	89.3	0	7100	0	89.3	13400	0	94.5	13100	0	91.2	7.27	17	3.3	8.33	7.09	321.8	81.1	23.9		17	0	14	0.47	28	0.95	37	50	0	0	1	0	1	1	7
117	1	1	94	21.05	1	30300	94.9	0	30300	0	94.9	26200	0.8	72.3					24	2	26.66	7.36		49.1	26.8		24	0	7	1.09	54	2.53	81	43	0	1	1	0	0	1	2
119	1	1	72	11.97	1	10600	0.51	1.5	10600	1.5	50.6	9800	0	83.6	10500	0.6	71.7	7.37	12	3.2	4.53	7.32	60.1	65.3	32.7	1922	12	1	47	0.8	34	2.65	83	30	1	0	1	1	0	0	3
120	0	1	77	25.51	1	8500	80.9	0.1	8500	0.1	80.9	11500	0.2	85.5	9200	2.4	80.1	7.67	11	3.6	0.12	7.18	292.9	107.1	39.1	9792	11	0	16	0.84	33	3.05	86	28	0	0	1	1	0	0	2
121	0	1	71	21.17	1	20100	85.7	0.2	20100	0.2	85.7	14200	0	90.8	18800	0.8	91.7	7.44	11	3.4	17.08	7.36	154.2	26.2	14.6	708	11	0	33	0.9	39	2.53	77	35	0	0	1	0	1	1	1
123	0	0	72	17.51	0	13000	75.5	0.6	13000	0.6	75.5	17100	0	81.6	20700	0.2	78.7	7.52	15	4.2	4.56	7.07	87.9	131.3	37.1	243.3	15	0	17	0.37	26	0.62	33	60	0	0	1	1	0	0	2
125	0	1	87		1	16400	91.8	1.6	16400	1.6	91.8	10400	20.4	58.1	11700	13.5	67	7.43	18	3.7	0.77	7.44	50.7	36.6	24.7		18	0	26	1.6	77	2.43	78	71	0	1	0	1	0	1	6
126	0	1	79	19.24	0	16000	85.4	0.2	16000	0.2	85.4	148000	0	93.7	13300	0.6	83.9		11		0.94	7.38		57.2	32.8		11	1	14	0.92	52	2.36	93	39	1	0	0	0	1	0	1
127	0	1	84	16.84	0	160000	43.2	8.3	16000	8.3	43.2	14000	0.3	83.9	18500	0.9	72.4	7.39	7		0.23	7.22	213.3	61.6	24.9		7	0	15	0.84	51	2.13	80	39	0	0	0	0	1	0	3
128	0	1	82	25.97	1	9500	77	1	9500	1	77	7900	0.1	81	6700	2.6	70.2	7.3	21	3	0.61	7.23	58.4	54.4	22.4	458	21	0	20	0.96	50	1.74	60	55	0	0	0	0	1	0	1
129	0	1	89	17.89	1	14600	87.4	0	8900	0	88.5	10100	2.7	84.1	13700	1.7	84.9	7.48	16	2.3	21.12	7.37	99	41.5	23.1		16	0	57	0.79	38	1.7	54	46	0	0	0	1	0	1	3
130	0	1	80	24.2	1	14700	82.6	0.2	14700	0.2	82.6	6500	2.4	77.3	18100	0.2	86	7.49	21	2.1	10.23	7.23	134.4	60.9	24.9		21	0	26	0.5	24	1.21	39	42	0	0	1	1	0	0	2
131	0	0	78	15.33	1	9400	79	0	9600	0.1	66.6	9400	0	79	12400	0.8	77.6		11	3.1	1.07	7.28	259.3	26.6	26.6	161.2	11	0	16	0.46	32	1.43	74	32	0	0	0	0	1	0	2
133	1	1	85	20.08	0	11100	80.3	0.9	11100	0.9	80.3	13900	0	93.7	12200	0.2	89.3		12	2.9	9.04	7.54	46.2	28.9	24.4		12	1	23	1.13	66	1.88	71	60	1	0	0	0	0	1	2
134	0	1	81	19.58	1	23800	93.7	0	23800	0	93.7	10800	0	89.8	27800	0.1	94.7	7.43	11	3.1	4.47	7.32	239.2	51.6	26.2	854.9	11	0	22	0.9	37.6	2.5	76.7	36	0	0	0	0	1	0	6
135	0	1	82	25.96	1	4800	64.6	1.5	4800	1.5	64.6	8300	0.1	92.2	9300	0.7	84.2	7.4	6	3.9	2.87	7.52	65.1	62	49.2	1218	6	0	22	0.81	33	1.81	50	44	0	0	0	0	1	1	2
138	0	1	84	21.88	0	14400	90	1	14400	1	90	9200	6	75	10100	0.5	77	7.46	11	3	19.3	7.45	137.7	25.2	20.6	1040	11	0	21	1.9	105	2.92	105	65	0	0	0	0	1	1	1
139	0	0	67	23.66	1	12900	93.3	0	12900	0	93.3	18400	0.1	94.2	14900	0.1	92.9	7.47	11	2.8	13.68	7.37	127	59.3	33.8	1333	11	0	31	0.78	37	1.13	42	69	0	0	1	1	0	1	6
140	0	1	74	14.25	1	8700	79.3	0	8700	0	79.3	11400	0.3	92.4	19700	0	92.9	7.38	13	3.1	5.59	7.24	133	56.3	23.8	7656	13	0	70	0.71	31	2.04	61	35	0	0	1	1	0	1	2
141	0	0	67	34.38	1	20100	92.5	0	14100	0.1	90.3	16600	0.5	89.2	19100	0.1	86.8	7.23	7	3.6	13.68	7.33	112.7	54.1	25.3	178.6	7	1	16	0.73	38	1.26	52	58	1	0	0	0	1	1	3
142	0	0	88	24.97	1	17100	86.4	0	17100	0	86.4	16600	1.4	80.6	11240	4.2	71.2	7.38	20	3.4	6.66	7.32		60.5	30.6	49579	20	0	12	0.57	39	1.19	58	48	0	1	0	1	0	1	5
143	0	1	86	12.15	0	15400	94.1	0	15400	0	94.1	11000	0	93.3	6000	0.2	85.2	7.37	13	2.5	12.84	7.34	92.2	51.1	26.8		13	0	18	1.61	75	3.18	102	50	0	0	1	0	1	1	3
144	0	1	78	16.52	1	9900	62.2	17.5	9900	17.5	62.2	9900	0	91.9	15400	0.7	81.4	7.3	13		0.77	7.31	195.7	59	28.8		13	1	14	1.12	50	2.98	92	37	1	1	1	0	1	0	4
145	0	1	76	19.1	1	12600	84.2	0	12600	0	84.2	23500	0	92.9	19300	0	86.6	7.36	11	3.3	5.06	7.24	70.2	90	37.6	4347	11	1	23	0.76	33	2.07	63	37	1	0	1	1	1	1	3
152	1	1	69	15.35	1	7600	78.3	2.1	7600	2.1	78.3	11000	0	94.8	16000	0	93.9	7.4	13	3.8	0.2	7.29	134.3	102.3	47.6	82.2	13	0	21	0.29	13	1.22	39	24	0	0	1	0	1	1	3
156	0	1	85	17.2	1	11500	79.6	2.4	11500	2.4	79.6	10400	0	93.5	20000	0	90.7	7.33	9	3.4	1.33	7.27	141.8	64.9	29.4	751.4	9	0	17	0.55	26	1.64	51	33	0	0	1	0	1	0	4
157	0	1	74	19.97	1	19600	79.3	0.1	19600	0.1	79.3	16900	0	88	19000	1	67	7.46	22	2.8	24	7.33	102	47.1	24.2		22	0	60	1.74	59	2.76	63	63	0	0	1	1	0	1	1
158	0	1	86	16.23	1	17900	94.1	0.4	17900	0.4	94.1	11200	0.8	84.8	8300	1.6	80.8	7.26	15	3.1	0.7	7.42	67.9	35.4	22.5	728.6	15	0	15	0.82	35	1.49	42	55	0	0	0	0	1	0	5
160	0	1	86	16.47	1	7000	84	0.2	7000	0.2	84	7700	0	88.5	9000	0.3	63.2	7.36	15	3.1	0.77	7.33	69.5	75.1	33.5	6345	15	0	20	0.44	19	1.18	34	37	0	0	0	0	1	0	2
161	0	1	88	20.28	1	6000	77.2	0.2	6000	0.2	77.2	9100	0	92.1	9800	0.2	88.4	7.54	15	2.8	1.06	7.49	151.5	40.9	30.2	2576	15	0	24	0.77	45	1.39	51	55	0	0	1	1	0	0	6
162	0	1	96	19.1	1	11300	78.3	0	9000	0.2	79.3	7400	1.3	75.9	4600	2.1	63	7.64	15	2.6	0.61	7.45		43.9	29.5	5876	15	0	40	1.06	65	3.08	114	34	0	0	1	1	0	0	4
166	0	0	89	20.2	0	11200	71.8	10.1	11200	10.1	71.8	8200	12.7	71.2	12900	0.6	84	7.36	9	2.9	0.78	7.37	61.7	59.7	33.4	1498	9	1	23	0.78	86	1.14	84	69	1	0	0	0	1	0	2
169	0	1	78	20.51	1	15900	56.1	5.9	15900	5.9	56.1	8800	0.5	63.5	9800	9.5	58.3	7.41	11	3.8	0.11	7.27	143.3	63.2	28.1	730	11	1	19	0.83	38	2.62	83	31	1		0	0	1	0	2
170	1	1	87	21.19	0	10200	58.7	1.5	10200	1.5	58.7	10200	0	95.1	16100	0.2	91	7.18	12	4.1	1.11	7.4	186.5	37.8	22.7	1064	12	1	68	1.27	67	2.41	81	53	1	1	1	0	1	0	2
171	0	1	85	22.41	1	11900	78.1	1.8	11900	1.8	78.1	10000	0	91	11500	0.3	90	7.4	7		0.67	7.22	80.1	104.6	41.9		7	0	15	0.83	42	2.41	82	34	0	0	0	0	1	0	1
173	0	1	68	31.98	1	8000	72.6	0.4	8000	0.4	72.6	9500	0.3	67.4	8400	0.8	63.9	7.41	9	3.7	0.61	7.34	75.2	75.3	39.3	763.7	9	0	15	1.11	51	2.62	87	43	0	0	0	0	1	1	4
175	0	1	93	22.56	1	9700	82.2	0.5	9700	0.5	82.2	8500	0	92.9	9400	1.2	79	7.33	12	3.7	4.61	7.26	94.8	60.2	26.2	1351	12	1	15	0.85	45	1.96	65	43	1	0	0	0	1	1	3
177	1	1	83	21.67	0	15900	83	0	15900	0	83	28600	0	95.6	15500	0	77	7.31	27	3.2	8.83	7.38	55.3	43	24.7	2295	27	1	10	0.98	52	1.87	65	53	1	0	1	1	0	1	4
178	0	0	70	15.69	0	16000	82.2	0.5	16000	0.5	82.2	11300	5.6	68.6	7900	4.8	65.2	7.34	11	3.4	8.49	7.41	72.1	37.9	23.3	5419	11	0	17	0.5	29	0.73	33	68	0	0	0	0	1	1	2
179	0	1	91	18.71	1	9500	80.4	0	8500	0.1	76.9	11400	3.7	60.5	7700	2.4	67.1	7.47	15	3.2	22	7.4	94.4	77.7	42.1		15	0	57	1.24	62	2.34	80	53	0	1	1	0	1	1	6
181	0	0	83	24.57	1	23100	72.4	2.6	23100	2.6	72.4	16500	2.6	65.7	19000	5.1	59.7	7.4	9	2.7	6.34	7.45	124.6	43.2	29.2		9	0	12	0.76	47	1.35	62	56	0	0	0	0	0	1	9
186	0	1	80	19.49	0	20600	92.7	0.2	20600	0.2	92.7	14800	0	82	10500	2.9	79.2	7.42	17		26.82	7.13	54.4	76.6	19.3		17	0	56	0.57	32	1.02	39	55	0	0	1	0	1	0	2
187	1	1	87	25.63	1	6800	83.7	0.4	6800	0.4	83.7	12100	0	93.4	19700	0	93.7	7.4	19	2.9	16.43	7.43	67.6	43.1	27.8	2414	19	0	24	1.22	66	1.88	65	65	0	0	0	0	1	1	9
188	0	1	92	22.5	1	11400	65.3	0.6	11400	0.6	65.3	16300	0.3	87.1	21000	1.2	87.3	7.5	18	2.4	11.38	7.44		44.3	29.5	5696	18	0	26	0.87	70	1.42	68	61	0	0	1	0	1	0	5
190	0	1	66	30.8	1	7200	69	2.5	7200	2.5	69	7900	3.5	67.4	5900	5.8	66		17	3.4	1.09	7.32	94.4	46.6	23.5	26.1	17	0	16	1.42	60	3.06	98	46	0	0	0	0	1	1	4
191	0	0	79	25.85	1	8200	77.7	1.2	6900	1.8	78.6	6300	9.8	65.9	7700	7.8	71.5	7.48	18	3	7.42	7.06	85.9	128	35.5	300.9	18	0	41	0.69	37	1.13	46	61	0	0	1	1	0	0	6
192	0	0	77	23.36	0	10400	87.1	0	10400	0	87.1	16700	0	77	10600	0.9	65.4	7.55	24	3.7	0.35	7.47	228.9	39	27.7	606.9	24	1	94	0.94	57	1.39	64	68	1	0	1	1	0	1	3
193	0	1	88	20.7	1	16900	80.3	0	16900	0	80.3	14700	0	91	17600	0	91.9	7.41	10	3.2	1	7.44	82.5	42.2	27.8		10	0	19	0.75	49	2.48	101	30	0	0	0	0	1	1	1
194	0	1	93	18.27	1	6100	77.9	2.1	4900	1.4	65.6	3100	7.5	46.9	3700	8.6	50.6	7.32	10	3.3	0.32	7.33	161.4	65.6	33.6	181.6	10	0	14	0.61	41	1.34	55	45	0	0	1	0	1	0	5
196	0	1	92	17.36	1	14300	90.1	0.1	14300	0.1	90.1	7400	6.3	72	10600	4.6	83.1		15	3.4	3.96	7.39		41	24.8		15	0	77	2.21	93	3.26	91	67	0	0	1	0	0	0	4
197	0	0	82	17.55	0	19400	79.7	0.3	19400	0.3	79.7	13200	0	89.2	20420	0.3	86.1	7.44	14	4.1	0.36	7.19	97.9	55.9		4645	14	0	24	0.73	46	1.22	59	60	0	1	1	1	0	1	7
199	0	1	81	14.29	1	7900	82	3.1	7900	3.1	82	14320	0.3	87.8	9800	5.5	78.7	7.48	16	3.4	2	7.3	106	56	28		16	0	26	0.54	24	1.1	34	49	0	1	1	1	0	1	1
200	0	1	84	18.74	0	10100	96.4	0	10100	0	96.4	15200	0.2	93.4	8400	0.5	73.3		15	2.3	29.04	7.46	88.4	50	33.4	1012	15	0	60	0.53	28	1.39	50	37	0	1	1	1	0	1	3
201	0	0	92	19.64	1	8200	78.3	1.1	8200	1.1	78.3	14000	0	95.8	11800	0.6	78.8		12	3.1	2.83	7.42	90.9	47.8	29.1	1499	12	0	20	0.64	45	1.17	58	54	0	1	0	0	1	1	3
203	1	1	94	19.36	1	9300	84.8	0	9300	0	84.8	3800	0	87.9	15100	0.1	89.7	7.33	22		0.65	7.35	74.9	41.6	22.6	11635	22	0	88	1.42	82	2.24	80	63	0	1	1	0	1	0	3
204	0	1	63	18.88	1	8800	80.4	1.4	8800	1.4	80.4	10300	0.1	95.4	13000	0.2	95.5	7.39	9	3.6	7.12	7.38	157.8	41.1	23.5	109	9	0	25	0.97	37	2.68	76	36	0	0	1	0	1	0	2
205	1	1	102	22.11	1	8100	57.3	2.1	8100	2.1	57.3	16900	0.2	96.2	18700	0	94	7.5	22	3.2	1.14	7.45	176.8	36.2	25.2	3176	22	0	15	1.39	98	2.01	79	69	0	1	0	0	1	0	3
206	0	0	86	30.74	0	5500	76	0	5500	0	76	3800	0.1	69.1	4900	2.2	60	7.27	11	3.8	3.05	7.28		77.3	28.9	7084	11	0	28	0.74	44	1.58	70	47	0	1	0	0	1	1	4
209	0	1	87	18.47	1	12700	80	1	12900	3.1	84.2	8300	4.6	72.9	9300	0.5	88	7.45	23	3.1	3.17	7.41	453.1	35.6	22.9		23	0	46	0.97	60	2.39	95	41	0	1	1	1	0	0	5
214	0	1	89	20.45	1	9400	85.3	0.2	9400	0.2	85.3	11000	0.2	85.8					6	3.7	6.73	7.4	118.6	36.1	21.9	94	6	0	7	1.28	59	3.15	93	41	0	0	0	0	0	1	1
221	0	1	78	21.97	1	8400	85.6	0.2	8400	0.2	85.6	9300	0	79.9				7.28	9	4.2	2.21	7.2		96.6	37	3016	9	0	10	0.84	33	3.05	86	28	0	1	0	0	1	0	2
225	0	1	92	16.17	1	4400	83.5	0	4400	0	83.5	7000	0	89.7	7000	0.2	89	7.71	21	2.9	1.37	7.23	242.5	97.8	39.9	7472	21	0	14	0.49	33	0.71	29	69	0	0	0	1	0	0	5
226	0	1	78	21.97	1	13000	90.5	0	13000	0	90.5	9300	0.1	86.6	7500	2	77.9	7.53	9	3.2	1.65	7.27	46.7	85.7	38.6	10484	9	0	10	0.84	33	3.05	86	28	0	1	0	0	1	1	2
227	1	1	72	30.08	1	7400	71.4	0	7400	0	71.4	9800	0	91.1				7.18	19	3.8	10.18	7.21	73	73.7	29	2434	19	0	6	0.67	28	1.71	52	38	0	0	1	1	0	0	3
229	0	1	74	24.93	1	16600	77	1	16600	1	77	6200	0.2	91.1	9800	1.8	70.9	7.55	16	4	32.63	7.03	71.1	94.6	24.3	676.3	16		16	0.81	46	2.2	89	37		0	0	1	0	0	1
230	0	1	88	23.11	1	9100	60	3.1	9100	3.1	60	8900	0	89.5	13200	0.2	78	7.34	21	3.8	0.19	7.37	51.5	54.3	30.6	5014	21	0	18	1.6	77	2.43	78	66	0	1	0	0	0	1	4
231	0	1	78	21.97	1	5900	74.2	2.1	5900	2.1	74.2	6100	0	86.3	10100	0.3	84.4	7.46	10	3	8.43	7.36	133	64	36.2	1999	10	0	8	0.84	33	3.05	86	28	0	1	0	0	1	0	2
234	0	1	87	18.42	1	11900	77.8	1.2	11900	1.2	77.8	12400	0.1	87.3	10900	1.6	78.3	7.55	17	3.1	3.86	7.43	301.6	42.6	27.9	227.6	17	1	27	0.62	32	2.7	90	23	1	0	0	1	0	0	1
235	0	1	85	14.97	1	19700	97.4	0	19700	0	97.4	10000	0.1	81.7				7.51	20	4.4	2.4	7.37	55.2	28.8	16.4	4706	20	1	10	1.6	87	2.71	99	59	1	0	0	0	1	1	3
237	0	1	70	14.01	1	7000	78.1	0.1	7000	0.1	78.1	12100	0	96.9	12300	0.1	91.1	7.36	8	3.9	0.4	7.32	143.9	58.1	29.3	103.1	8	1	34	0.73	26	2.69	69	27	1	0	1	1	0	0	3
238	0	1	90	12.65	1	8200	86.1	0	8200	0	86.1	7700	2.7	86.1	11600	1.9	88.6	7.42	14	3.4	15.75	7.32	75.3	39.1	19.6		14	0	57	0.83	48	1.88	69	44	0	1	1	0	1	1	1
240	0	1	93	26.18	1	9300	93	0.1	9300	0.1	93	15200	0.1	87.3	8100	2.1	83.2	7.42	23	4	1.74	7.35	74.8	22.4	12.2	6581	23	0	17	1.44	74	2.6	83	55	0	0	0	0	1	0	8
241	0	1	77	27.85	1	9220	88.3	0.7	9220	0.7	88.3	7800	0.4	89.7	10400	1	81.4	7.53	17	3.9	0.07	7.34	179.8	60.4	31.6	369.4	17	0	23	0.56	25	1.21	38	47	0	0	1	1	0	0	4
242	0	0	76	25.31	1	12000	86.5	0.1	12000	0.1	86.5	10300	0.1	82.7	9600	0.6	78.7		9	3.8	0.2	7.5	225	33	25.7	208.2	9	1	29	0.83	52	1.81	85	46	1	0	0	0	0	0	3
243	0	0	78	25.02	0	12800	87.3	0.9	12800	0.9	87.3	5900	1.3	61.3	5400	0.4	60	7.37	11	3.3	0.32	7.32	67.4	63.7	28.6	256.5	11	0	11	0.59	39	0.95	50.7	62	0	0	0	0	1	0	4
245	1	1	87	23.03	0	11300	85.9	1.2	11300	1.2	85.9	13100	2.7	81.2	26200	0	97.1		18	3.2	15.79	7.39		41	24	302.3	18	0	12	1.68	84	2.84	91	59	0	0	1	0	1	1	1
246	0	1	90	24.35	1	8800	89.7	0	8800	0	89.7	21200	0	95.2	14200	0.1	89.4	7.54	19	3.6	2.66	7.54	84.6	47.1	39.7	4070	19	0	70	1.6	88	2.4	89	67	0	0	1	0	1	1	3
247	0	1	85	23	1	18100	86	1.1	18100	1.1	86	20700	0	88	14000	0.1	90.3	7.49	22	3	1.35	7.32	204.5	53	26.5	331.4	22	0	35	0.78	42	1.64	61	48	0	1	0	0	1	1	2
248	0	1	83	15.16	1	8000	91.9	3.5	8000	3.5	81.9	13700	0	96.4	17200	0.1	90.5	7.51	19	2.8	7.25	7.31	74.7	69.6	34.3		19	0	11	0.54	24	1.1	34	49	0	0	0	1	0	1	1
249	0	1	72		1	13200	89	0.5	6800	1.4	86.3	7800	2.3	85.1				7.43	8	4	0.16	7.27	112.6	43	19.3	11328	8	0	8	1.34	62	2.75	90	49	0	0	0	0	1	0	3
251	1	1	86	20.18	1	22500	91.8	0	16100	0	95.1	12920	0.3	90.2	16400	0.5	93.9	7.31	21	2.9	7.83	7.25	323.8	68.5	29	2206	21	1	31	0.92	51	2.13	77	43	1	0	1	0	1	1	2
252	0	1	83	15.34	1	12400	93.5	0	12400	0	93.5	6900	0	87.6	11900	0.1	88.9	7.42	15	3.2	5.25	7.39	180.6	53.7	31.4	619.2	15	1	82	0.63	37	1.95	76	32	1	0	1	0	1	0	2
254	0	1	88	17.44	1	9600	49.4	0.3	4400	1.2	53.6	3100	5	44.4				7.53	18	3.7	3.61	7.39	530.5	44.3	26.3		18	0	6	1.96	94	2.82	90	69	0	1	0	1	0	0	5
258	0	1	84	17.38	1	4400	68.4	1.5	4400	1.5	68.4	5500	0.5	70.6	5500	1.5	71.7	7.34	10	3.8	0.28	7.35	164.2	60.1	32.4	7107	10	0	24	0.51	28	1.05	38	49	0	0	1	0	1	0	3
259	1	1	84	17.07	1	8300	88.6	0.2	8300	0.2	88.6	8600	0	82.1				7.64	26	3.3	1.6	7.3	115.9	76.3	36.3	471.2	26	0	8	0.51	28	1.05	38	49	0	0	1	1	0	0	3
260	0	1	88	20.34	1	24700	85.7	0.1	24700	0.1	85.7	24000	0	84.1	18900	0	87.4	7.21	20	3.1	15.46	7.14	122.6	93.1	31.1	8890	20	0	57	0.63	42	1.62	69	39	0	0	1	0	1	0	5
